# Supplementary material for: Effect of Post–Polyketide Synthase Modification Groups on Property and Activity of Polyene Macrolides
Source: Antibiotics (Basel). 2023 Jan 8;12(1):119. doi: 10.3390/antibiotics12010119 (PMC9854516; doi:10.3390/antibiotics12010119)
Supplement: Supplementary file 1 [file antibiotics-12-00119-s001.zip]

Archive with 1 entries (1 files):
- antibiotics-2100935-supplementary.pdf
